# Supplementary material for: Impact of diet and exercise in growth restricted female rats on nephron endowment in male fetuses
Source: Exp Physiol. 2025 Oct 25;111(3):1365–86. doi: 10.1113/EP092622 (PMC12949101; doi:10.1113/EP092622)
Supplement: Supplementary file 1 — Table S1. Birth weight raw data. F1 Control (Cont; 38 litters) and Restricted (Rest; 40 litters) average female litter body weight at birth. Data were analysed with an unpaired t‐test. [file EPH-111-1365-s002.xlsx]

## Sheet: Birth Weight
Cohort	Mum #	Pup #	DOB	FEMALE average PN0 weight
				g
F0 Sham Surgery - F1 Control Offspring
A11	176	3	2013-04-09	4.4
A11	178	8	2013-04-09	3.85
B11	160	5	2013-04-16	3.85
E11	159	7	2013-05-03	4.1
E11	168	6	2013-05-03	3.96667
F11	185	8	2013-05-07	4.21667
I11	175	4	2013-05-21	4.76
I11	191	3	2013-05-21	3.725
K11	200	4	2013-05-28	4.3
K11	200	6	2013-05-28
N11	207	5	2013-06-18	4.15
N11	207	7	2013-06-18
F12	281	6	2013-09-20	4.3
Y12	318	2	2013-11-15	4.35
Y12	323	6	2013-11-15	4.325
B13	304	3	2013-11-29	4
H13	334	3	2014-01-07	3.23333
H13	334	4	2014-01-07
H13	334	6	2014-01-07
K13	346	2	2014-02-11	Not Recorded
K13	360	4	2014-02-11	3.93333
N13	373	2	2014-03-04	4.26667
N13	373	6	2014-03-04
O13	382	4	2014-03-11	4.6
O13	382	8	2014-03-11
P13	372	3	2014-03-18	4.45
P13	372	7	2014-03-18
Q13	370	1	2014-03-25	4.4
Q13	370	3	2014-03-25
Q13	370	4	2014-03-25
R13	393	5	2014-04-01	4.17143
R13	393	6	2014-04-01
R13	393	7	2014-04-01
R13	393	9	2014-04-01
R13	393	11	2014-04-01
S13	392	5	2014-04-08	4.1
S13	392	10	2014-04-08
W13	414	6	2014-05-27	4.15
W13	414	7	2014-05-27
X13	457	1	2014-06-03	3.97143
X13	457	7	2014-06-03
X13	457	11	2014-06-03
Y13	442	3	2014-06-10	4.22
Y13	442	7	2014-06-10
Y13	442	8	2014-06-10
Z13	429	7	2014-06-17	4.25
Z13	429	8	2014-06-17
A14	436	7	2014-06-24	4
A14	439	3	2014-06-24	4.5
C14	462	3	2014-07-08	4.23333
D14	419	4	2014-07-15	Not Recorded
E14	459	7	2014-07-22	4.275
F14	478	8	2014-07-29	4.08
H14	463	9	2014-08-12	4
K14	4	7	2014-09-02	4.3
L14	500	9	2014-09-09	4.2
T14	8	2	2014-11-25	4.6
M15	11	3	2015-07-03	4.36667
Mean				4.18318
Std Dev				0.278222
Count				36
F0 BUVL Surgery - F1 Restricted Offspring
A11	157	7	2013-04-09	3.5
B11	218	3	2013-04-16	3.38571
B11	218	6	2013-04-16
D11	196	7	2013-04-30	3.825
F11	193	7	2013-05-07	3.7
F11	204	6	2013-05-07	3.36667
F11	217	7	2013-05-07	3.7
H11	188	5	2013-05-14	3.33333
K11	229	2	2013-05-28	3.575
K11	229	4	2013-05-28
K11	232	3	2013-05-28	3.6
F12	277	5	2013-09-20	3.1
T12	272	2	2013-11-01	3.1
M13	386	5	2014-02-25	3.25
M13	387	2	2014-02-25	3.8
O13	367	2	2014-03-11	4
O13	398	2	2014-03-11	4.06667
P13	349	1	2014-03-18	3.45
P13	349	4	2014-03-18
W13	420	4	2014-05-27	3.26667
W13	422	2	2014-05-27	3.275
W13	422	3	2014-05-27
X13	428	7	2014-06-03	3.5
X13	428	8	2014-06-03
X13	431	4	2014-06-03	3.26667
Z13	430	2	2014-06-17	3.575
Z13	430	3	2014-06-17
Z13	430	4	2014-06-17
B14	434	3	2014-07-01	4.23333
D14	447	1	2014-07-15	3.15
D14	447	3	2014-07-15
E14	454	4	2014-07-22	3.33333
E14	454	5	2014-07-22
E14	468	4	2014-07-22	3.95
F14	460	2	2014-07-29	3.8
F14	460	3	2014-07-29
F14	480	4	2014-07-29	3.2
H14	452	3	2014-08-12	3.13333
H14	453	3	2014-08-12	3.65
H14	453	4	2014-08-12
N14	7	4	2014-10-10	3.55
P14	36	4	2014-10-24	3.275
P14	36	6	2014-10-24
Q14	37	4	2014-10-31	3.83333
R14	8	4	2014-11-07	3.2
S14	10	5	2014-11-14	3.6
S14	25	2	2014-11-14	3.6
C15	12	5	2015-03-31	3.48
C15	12	7	2015-03-31
C15	12	9	2015-03-31
C15	20	4	2015-03-31	3.55
G15	30	4	2015-05-01	3.83333
G15	30	5	2015-05-01
I15	21	4	2015-05-12	3.23333
I15	21	6	2015-05-12
K15	26	6	2015-05-22	3.5
Mean				3.51852
Std Dev				0.28394
Count				40
