# Supplementary material for: Impact of diet and exercise in growth restricted female rats on nephron endowment in male fetuses
Source: Exp Physiol. 2025 Oct 25;111(3):1365–86. doi: 10.1113/EP092622 (PMC12949101; doi:10.1113/EP092622)
Supplement: Supplementary file 2 — Table S2. Postnatal body weight raw data of Figure 2a. F1 Control (Cont) and Restricted (Rest) female postnatal (PN) body weights through to weaning (58 and 56 females, respectively). Data were analysed with a mixed‐effects two‐way ANOVA. [file EPH-111-1365-s003.xlsx]

## Sheet: Postnatal Weights
Cohort	Mum #	Pup #	DOB	PN7 Weight	PN14 Weight	PN35 Weight
				g	g	g
F0 Sham Surgery - F1 Control Offspring
A11	176	3	2013-04-09	9.6	20.6	73.1
A11	178	8	2013-04-09	11	24.4	78.7
B11	160	5	2013-04-16	10.2	24.6	81.6
E11	159	7	2013-05-03	8.1	17.3	65.36
E11	168	6	2013-05-03	9.6	22.5	76.94
F11	185	8	2013-05-07	8.6	20.1	75.68
I11	175	4	2013-05-21	8	21.3	73.14
I11	191	3	2013-05-21	8	22	73.44
K11	200	4	2013-05-28	10.3	22.9	80.41
K11	200	6	2013-05-28	10.7	22.2	80.59
N11	207	5	2013-06-18	10.1	21.93	79.12
N11	207	7	2013-06-18	11.8	23.41	91.74
F12	281	6	2013-09-20	9.9	24.04	79.03
Y12	318	2	2013-11-15	8.6	20.25	75.173
Y12	323	6	2013-11-15	10.9	23.71	83.906
B13	304	3	2013-11-29	6	17.755	64.682
H13	334	3	2014-01-07	7.495	18.167	62.75
H13	334	4	2014-01-07	8.68	19.426	65.65
H13	334	6	2014-01-07	8.989	19.332	69.83
K13	346	2	2014-02-11	6.3	17.84	65.6
K13	360	4	2014-02-11	10.1	22.282	72.9
N13	373	2	2014-03-04	10.8	25.4	84.5
N13	373	6	2014-03-04	9.4	23	75.5
O13	382	4	2014-03-11	11.2	23.39	82.6
O13	382	8	2014-03-11	11.1	23.27	79.1
P13	372	3	2014-03-18	11.6	24.29	79.1
P13	372	7	2014-03-18	11.6	25.74	83.6
Q13	370	1	2014-03-25	11.5	20	76.5
Q13	370	3	2014-03-25	11.3	25.8	79.5
Q13	370	4	2014-03-25	11.3	24.9	73.6
R13	393	5	2014-04-01	10.6	22.1	78.2
R13	393	6	2014-04-01	10.8	23.28	77.7
R13	393	7	2014-04-01	9.8	22.36	78.8
R13	393	9	2014-04-01	9.4	22.17	80.8
R13	393	11	2014-04-01	9.6	21.7	77.2
S13	392	5	2014-04-08	10.1	22.6	79.1
S13	392	10	2014-04-08	9.5	20.49	76.2
W13	414	6	2014-05-27	10.112	22.9	75.6
W13	414	7	2014-05-27	10.562	22	82.5
X13	457	1	2014-06-03	4.4	21.9	73
X13	457	7	2014-06-03	9.5	20.9	73.1
X13	457	11	2014-06-03	10.6	22.2	76.1
Y13	442	3	2014-06-10	9.5	21.3	74.2
Y13	442	7	2014-06-10	10.5	22.5	77.8
Y13	442	8	2014-06-10	9.9	22.4	73
Z13	429	7	2014-06-17	9.9	22.4	76
Z13	429	8	2014-06-17	9.5	23	79.2
A14	436	7	2014-06-24	7.8	20.3	71.145
A14	439	3	2014-06-24	9.6	21.7	78.981
C14	462	3	2014-07-08	9.9	21.6	76.7
D14	419	4	2014-07-15	9.3	23.023	73.6
E14	459	7	2014-07-22	10.855	22.5	80.1
F14	478	8	2014-07-29	8.7	18.1	71.2
H14	463	9	2014-08-12	9.8	19	72.6
K14	4	7	2014-09-02	10.6	22.3	74.88
L14	500	9	2014-09-09	9.5	Not Recorded	74.312
T14	8	2	2014-11-25	10.546	23.62	67.78
M15	11	3	2015-07-03	10.083	22.119	73.3
Mean				9.71934	21.9701	75.9731
Std Dev				1.41344	1.98175	5.34521
Count				58	57	58
F0 BUVL Surgery - F1 Restricted Offspring
A11	157	7	2013-04-09	8.5	19.7	73.4
B11	218	3	2013-04-16	8.9	21.6	73.9
B11	218	6	2013-04-16	9.6	22.2	75.2
D11	196	7	2013-04-30	8.9	22.1	73
F11	193	7	2013-05-07	9.2	22.2	69.51
F11	204	6	2013-05-07	8.4	19.9	68.92
F11	217	7	2013-05-07	7.9	19.9	74.8
H11	188	5	2013-05-14	5.3	15.2	58.18
K11	229	2	2013-05-28	10.3	24.2	76.38
K11	229	4	2013-05-28	9.8	24.2	79.26
K11	232	3	2013-05-28	7.6	19.8	70.32
F12	277	5	2013-09-20	6	15.09	69.253
T12	272	2	2013-11-01	8.6	20	72.44
M13	386	5	2014-02-25	8.1	16.83	63.7
M13	387	2	2014-02-25	7.3	17.09	63.94
O13	367	2	2014-03-11	8.7	20.64	72.9
O13	398	2	2014-03-11	8.6	19.53	71.7
P13	349	1	2014-03-18	6.4	17.16	65.2
P13	349	4	2014-03-18	9.5	21.64	73.3
W13	420	4	2014-05-27	8.483	20.1	66.2
W13	422	2	2014-05-27	8.007	18.9	70.8
W13	422	3	2014-05-27	5.291	9.4	55.1
X13	428	7	2014-06-03	6.5	18.9	65.6
X13	428	8	2014-06-03	7	18.6	62.7
X13	431	4	2014-06-03	8.5	19.3	67.9
Z13	430	2	2014-06-17	9.2	20.4	73.1
Z13	430	3	2014-06-17	8.2	20	72
Z13	430	4	2014-06-17	9.6	21.2	77.4
B14	434	3	2014-07-01	9.6	22	75.3
D14	447	1	2014-07-15	8.6	20.706	71.9
D14	447	3	2014-07-15	8	14.529	67
E14	454	4	2014-07-22	8.811	21.2	69.5
E14	454	5	2014-07-22	8.526	20.5	69.5
E14	468	4	2014-07-22	7.765	20.3	72.2
F14	460	2	2014-07-29	7.7	19.7	71
F14	460	3	2014-07-29	7.3	19	64.6
F14	480	4	2014-07-29	5.3	14.2	60.3
H14	452	3	2014-08-12	7.4	17.8	65.6
H14	453	3	2014-08-12	6.8	13.3	55.3
H14	453	4	2014-08-12	7.2	15.7	66.6
N14	7	4	2014-10-10	7.75	17.784	70.643
P14	36	4	2014-10-24	8.679	20.831	72.6
P14	36	6	2014-10-24	7.778	19.738	72.5
Q14	37	4	2014-10-31	9.386	21.183	71.875
R14	8	4	2014-11-07	6.43	16.779	66.8
S14	10	5	2014-11-14	7.634	17.72	68.736
S14	25	2	2014-11-14	5.769	13.49	57.777
C15	12	5	2015-03-31	10.2	21.321	73.737
C15	12	7	2015-03-31	8.6	19.363	69.228
C15	12	9	2015-03-31	10.6	20.656	65.266
C15	20	4	2015-03-31	8.2	19.531	69.735
G15	30	4	2015-05-01	7.758	18	70.61
G15	30	5	2015-05-01	6.955	16.4	64.31
I15	21	4	2015-05-12	7.081	18.081	66.141
I15	21	6	2015-05-12	6.317	16.1	64.355
K15	26	6	2015-05-22	8.596	19.54	62.638
Mean				8.01993	18.9506	68.7831
Std Dev				1.27281	2.79397	5.30437
Count				56	56	56
