# Supplementary material for: Impact of diet and exercise in growth restricted female rats on nephron endowment in male fetuses
Source: Exp Physiol. 2025 Oct 25;111(3):1365–86. doi: 10.1113/EP092622 (PMC12949101; doi:10.1113/EP092622)
Supplement: Supplementary file 3 — Statistical Summary Document. Document highlighting the statistical comparisons for all significant data, which includes the sample size and mean for each group for comparison, the mean difference, 95% confidence interval, and p‐value (where appropriate). Each figure is presented as a separate tab in the Excel spreadsheet. [file EPH-111-1365-s001.xlsx]

## Sheet: Supplementary Tables for Fig 2
Figure 2A - Postnatal Body Weights
Tukey's multiple comparisons test	n1	n2	Mean 1	Mean 2	Mean Diff.	95.00% CI of diff.	Adjusted P Value
Control
PN7 vs. PN14	57	57	9.723	21.97	12.25	11.77 to 2.72	<0.0001
PN7 vs. PN35	58	58	9.719	75.97	66.25	64.83 to 67.68	<0.0001
PN14 vs. PN35	57	57	21.97	76	54.03	52.69 to 55.37	<0.0001
Restricted
PN7 vs. PN14	56	56	8.02	18.95	10.93	10.34 to 11.52	<0.0001
PN7 vs. PN35	56	56	8.02	68.78	60.76	59.33 to 62.19	<0.0001
PN14 vs. PN35	56	56	18.95	68.78	49.83	48.75 to 50.91	<0.0001
PN7
Control vs. Restricted	58	56	9.719	8.02	-1.699	-2.198 to -1.200	<0.0001
PN14
Control vs. Restricted	57	56	21.97	18.95	-3.02	-3.925 to -2.114	<0.0001
PN35
Control vs. Restricted	58	56	75.97	68.78	-7.19	-9.166 to -5.213	<0.0001
Figure 2C - Mating Body Weight
Two-Way ANOVA	P-value
Sedentary
Treatment	<0.0001
Diet	0.001
Interaction	0.785
Exercise
Treatment	0.042
Diet	0.001
Interaction	0.556
Figure 2D - PM Body Weight
Tukey's multiple comparisons test	n1	n2	Predicted (LS) Mean 1	Predicted (LS) Mean 2	Predicted (LS) Mean Diff.	95.00% CI of diff.	Adjusted P Value
Chow Treatment effects
Chow Sedentary Control vs. Chow Sedentary Restricted	10	11	347.4	314.2	-33.2	-51.18 to -15.22	<0.0001
Chow Exercise Control vs. Chow Exercise Restricted	8	9	346.6	332.2	-14.45	-34.44 to 5.546	0.2841
Chow PregEx Control vs. Chow PregEx Restricted	10	9	335.1	298.3	-36.82	-55.73 to -17.92	<0.0001
Chow Exercise effects
Chow Sedentary Control vs. Chow Exercise Control	10	8	347.4	346.6	-0.7975	-20.31 to 18.72	>0.9999
Chow Sedentary Control vs. Chow PregEx Control	10	10	347.4	335.1	-12.32	-30.72 to 6.080	0.3663
Chow Exercise Control vs. Chow PregEx Control	8	10	346.6	335.1	-11.52	-31.04 to 7.993	0.5075
Chow Sedentary Restricted vs. Chow Exercise Restricted	11	9	314.2	332.2	17.96	-0.5348 to 36.45	0.0616
Chow Sedentary Restricted vs. Chow PregEx Restricted	11	9	314.2	298.3	-15.94	-34.43 to 2.550	0.1283
Chow Exercise Restricted vs. Chow PregEx Restricted	9	9	332.2	298.3	-33.9	-53.29 to 14.51	<0.0001
High-fat Exercise effects
High-fat Sedentary vs. High-fat Exercise	21	16	347.5	368.2	20.68	2.483 to 38.88	0.0224
High-fat Sedentary vs. High-fat PregEx	21	20	347.5	343.5	-4.042	-22.12 to 13.14	0.8377
High-fat Exercise vs. High-fat PregEx	16	20	368.2	343.5	-24.72	-43.15 to -6.298	0.0059
Two-Way ANOVA	P-value
Sedentary
Treatment	0
Diet	0.03
Interaction	0.552
Exercise
Treatment	0.011
Diet	<0.0001
Interaction	0.76
PregEx
Treatment	<0.0001
Diet	<0.0001
Interaction	0.026
Tukey's multiple comparisons test	n1	n2	Predicted (LS) Mean 1	Predicted (LS) Mean 2	Predicted (LS) Mean Diff.	95.00% CI of diff.	Adjusted P Value
PregEx Diet effects
Chow PregEx Control vs. High-fat PregEx Control	10	11	335.1	352.3	17.18	2.044 to 32.32	0.021
Chow PregEx Restricted vs. High-fat PregEx Restricted	9	9	298.3	334.7	36.4	20.07 to 52.73	<0.0001
Figure 2E - PM Dorsal Fat Weight
Tukey's multiple comparisons test	n1	n2	Predicted (LS) Mean 1	Predicted (LS) Mean 2	Predicted (LS) Mean Diff.	95.00% CI of diff.	Adjusted P Value
Chow Treatment effects
Chow Sedentary Control vs. Chow Sedentary Restricted	10	11	204	190.4	-13.53	-43.28 to 16.22	0.7578
Chow Exercise Control vs. Chow Exercise Restricted	8	9	164.5	187.2	22.74	-10.35 to 55.83	0.3376
Chow PregEx Control vs. Chow PregEx Restricted	10	9	181	171.3	-9.718	-41.00 to 21.57	0.9397
Chow Exercise effects
Chow Sedentary Control vs. Chow Exercise Control	10	8	204	164.5	-39.48	-71.78 to -7.181	0.0084
Chow Sedentary Control vs. Chow PregEx Control	10	10	204	181	-22.95	-53.40 to 7.503	0.2417
Chow Exercise Control vs. Chow PregEx Control	8	10	164.5	181	16.53	-15.77 to 48.83	0.6562
Chow Sedentary Restricted vs. Chow Exercise Restricted	11	9	190.4	187.2	-3.21	-33.82 to 27.40	0.9996
Chow Sedentary Restricted vs. Chow PregEx Restricted	11	9	190.4	171.3	-19.14	-49.74 to 11.47	0.4433
Chow Exercise Restricted vs. Chow PregEx Restricted	9	9	187.2	171.3	-15.93	-48.03 to 16.17	0.685
Two-Way ANOVA	P-value
Sedentary
Treatment	0.797
Diet	<0.0001
Interaction	0.405
Exercise
Treatment	0.602
Diet	<0.0001
Interaction	0.028
PregEx
Treatment	0.256
Diet	<0.0001
Interaction	0.897
Tukey's multiple comparisons test	n1	n2	Predicted (LS) Mean 1	Predicted (LS) Mean 2	Predicted (LS) Mean Diff.	95.00% CI of diff.	Adjusted P Value
Exercise Diet effects
Chow Exercise Control vs. High-fat Exercise Control	8	8	164.5	271.2	106.7	57.15 to 156.3	<0.0001
Chow Exercise Restricted vs. High-fat Exercise Restricted	9	8	187.2	235.1	47.86	-0.3157 to 96.04	0.052
Figure 2F - PM Gastrocnemius Weight
Two-Way ANOVA	P-value
Sedentary
Treatment	0.039
Diet	0.033
Interaction	0.821
Exercise
Treatment	0.357
Diet	0.487
Interaction	0.92
PregEx
Treatment	0.825
Diet	0.0499
Interaction	0.786
Figure 2G - PM Maternal Plasma Leptin
Two-Way ANOVA	P-value
Sedentary
Treatment	0.128
Diet	<0.0001
Interaction	0.601
Exercise
Treatment	0.806
Diet	<0.0001
Interaction	0.484
PregEx
Treatment	0.222
Diet	<0.0001
Interaction	0.76

## Sheet: Supplementary Table for Fig 3
Figure 3C - Nephron Number
Dunnett's multiple comparisons test	n1	n2	Mean 1	Mean 2	Mean Diff.	95.00% CI of diff.	Adjusted P Value
Chow Sedentary Control vs. Chow Sedentary Restricted	6	6	991.5	696.8	-294.7	-546.1 to -43.22	0.0136
Chow Sedentary Control vs. Chow Exercise Control	6	6	991.5	742.3	-249.2	-500.6 to 2.278	0.0533
Chow Sedentary Control vs. Restricted Exercise Control	6	6	991.5	561.3	-430.2	-681.6 to -178.7	<0.0001
Chow Sedentary Control vs. Chow PregEx Control	6	6	991.5	688.2	-303.3	-554.8 to -51.89	0.0103
Chow Sedentary Control vs. Chow PregEx Restricted	6	6	991.5	680.3	-311.2	-562.6 to -59.72	0.008
Chow Sedentary Control vs. High-fat Sedentary Control	6	6	991.5	701.7	-289.8	-541.3 to -38.39	0.0159
Chow Sedentary Control vs. High-fat Sedentary Restricted	6	6	991.5	548.7	-442.8	-694.3 to -191.4	<0.0001
Chow Sedentary Control vs. High-fat Exercise Control	6	5	991.5	854.6	-136.9	-400.6 to 126.8	0.6522
Chow Sedentary Control vs. High-fat Exercise Restricted	6	6	991.5	864	-127.5	-378.9 to 123.9	0.6776
Chow Sedentary Control vs. High-fat PregEx Control	6	6	991.5	610.5	-381	-632.4 to -129.6	0.0007
Chow Sedentary Control vs. High-fat PregEx Control	6	6	991.5	599.8	-391.7	- 643.1 to - 140.2	0.0004

## Sheet: Supplementary Tables for Fig 4
Figure 4A - Ret (square-root transformed)
Dunnett's multiple comparisons test	n1	n2	Mean 1	Mean 2	Mean Diff.	95.00% CI of diff.	Adjusted P Value
Chow Sedentary Control vs. Chow Sedentary Restricted	8	8	0.9613	1.123	0.1613	-0.1271 to 0.4496	0.5752
Chow Sedentary Control vs. Chow Exercise Control	8	8	0.9613	1.068	0.1063	-0.1821 to 0.3946	0.9245
Chow Sedentary Control vs. Restricted Exercise Control	8	8	0.9613	1.065	0.1038	-0.1846 to 0.3921	0.9341
Chow Sedentary Control vs. Chow PregEx Control	8	8	0.9613	0.8713	-0.09	-0.3784 to 0.1984	0.9728
Chow Sedentary Control vs. Chow PregEx Restricted	8	8	0.9613	0.7138	-0.2475	-0.5359 to 0.04089	0.1291
Chow Sedentary Control vs. High-fat Sedentary Control	8	8	0.9613	1	0.03875	-0.2496 to 0.3271	>0.9999
Chow Sedentary Control vs. High-fat Sedentary Restricted	8	8	0.9613	1.071	0.11	-0.1784 to 0.3984	0.9088
Chow Sedentary Control vs. High-fat Exercise Control	8	8	0.9613	1.059	0.0975	-0.1909 to 0.3859	0.9545
Chow Sedentary Control vs. High-fat Exercise Restricted	8	8	0.9613	0.9888	0.0275	-0.2609 to 0.3159	>0.9999
Chow Sedentary Control vs. High-fat PregEx Control	8	8	0.9613	0.92	-0.04125	-0.3296 to 0.2471	>0.9999
Chow Sedentary Control vs. High-fat PregEx Control	8	8	0.9613	1.003	0.04125	-0.2471 to 0.3296	>0.9999
Figure 4B - Gdnf
Dunn's multiple comparisons test	n1	n2	Mean Rank 1	Mean Rank 2	Mean Rank Diff.	Adjusted P Value
Chow Sedentary Control vs. Chow Sedentary Restricted	8	8	18.13	62.81	44.69	0.0147
Chow Sedentary Control vs. Chow Exercise Control	8	8	18.13	57.63	39.5	0.0502
Chow Sedentary Control vs. Restricted Exercise Control	8	8	18.13	64.38	46.25	0.0099
Chow Sedentary Control vs. Chow PregEx Control	8	8	18.13	16.56	-1.563	>0.9999
Chow Sedentary Control vs. Chow PregEx Restricted	8	8	18.13	23.13	5	>0.9999
Chow Sedentary Control vs. High-fat Sedentary Control	8	8	18.13	36.31	18.19	>0.9999
Chow Sedentary Control vs. High-fat Sedentary Restricted	8	8	18.13	57.88	39.75	0.0475
Chow Sedentary Control vs. High-fat Exercise Control	8	8	18.13	56.5	8.38	0.0645
Chow Sedentary Control vs. High-fat Exercise Restricted	8	8	18.13	55.25	37.13	0.0845
Chow Sedentary Control vs. High-fat PregEx Control	8	8	18.13	54.06	35.94	0.1086
Chow Sedentary Control vs. High-fat PregEx Control	8	8	18.13	79.38	61.25	0.0001
Figure 4C - Tgfb1
Dunn's multiple comparisons test	n1	n2	Mean Rank 1	Mean Rank 2	Mean Rank Diff.	Adjusted P Value
Chow Sedentary Control vs. Chow Sedentary Restricted	8	8	31.75	22.06	-9.688	>0.9999
Chow Sedentary Control vs. Chow Exercise Control	8	8	31.75	38.06	6.313	>0.9999
Chow Sedentary Control vs. Restricted Exercise Control	8	8	31.75	43.56	11.81	>0.9999
Chow Sedentary Control vs. Chow PregEx Control	8	8	31.75	68.5	36.75	0.0915
Chow Sedentary Control vs. Chow PregEx Restricted	8	8	31.75	36.56	4.813	>0.9999
Chow Sedentary Control vs. High-fat Sedentary Control	8	8	31.75	80.44	48.69	0.0052
Chow Sedentary Control vs. High-fat Sedentary Restricted	8	8	31.75	74.88	43.13	0.0215
Chow Sedentary Control vs. High-fat Exercise Control	8	8	31.75	44.56	12.81	>0.9999
Chow Sedentary Control vs. High-fat Exercise Restricted	8	8	31.75	15.38	-16.38	>0.9999
Chow Sedentary Control vs. High-fat PregEx Control	8	8	31.75	61.38	29.63	0.3675
Chow Sedentary Control vs. High-fat PregEx Control	8	8	31.75	64.88	33.13	0.1912
Figure 4D - Wnt4 (square-root transformed)
Dunnett's multiple comparisons test	n1	n2	Mean 1	Mean 2	Mean Diff.	95.00% CI of diff.	Adjusted P Value
Chow Sedentary Control vs. Chow Sedentary Restricted	8	8	0.9913	1.065	-0.07375	-0.3582 to 0.2107	0.9929
Chow Sedentary Control vs. Chow Exercise Control	8	8	0.9913	1.556	-0.565	-0.8494 to -0.2806	<0.0001
Chow Sedentary Control vs. Restricted Exercise Control	8	8	0.9913	1.659	-0.6675	-0.9519 to -0.3831	<0.0001
Chow Sedentary Control vs. Chow PregEx Control	8	8	0.9913	1.298	-0.3063	-0.5907 to -0.02184	0.0282
Chow Sedentary Control vs. Chow PregEx Restricted	8	8	0.9913	1.069	-0.0775	-0.3619 to 0.2069	0.9896
Chow Sedentary Control vs. High-fat Sedentary Control	8	8	0.9913	1.735	-0.7438	-1.028 to -0.4593	<0.0001
Chow Sedentary Control vs. High-fat Sedentary Restricted	8	8	0.9913	1.911	-0.92	-1.204 to -0.6356	<0.0001
Chow Sedentary Control vs. High-fat Exercise Control	8	8	0.9913	1.588	-0.5963	-0.8807 to -0.3118	<0.0001
Chow Sedentary Control vs. High-fat Exercise Restricted	8	8	0.9913	1.766	-0.775	-1.059 to -0.4906	<0.0001
Chow Sedentary Control vs. High-fat PregEx Control	8	8	0.9913	1.45	-0.4588	-0.7432 to -0.1743	0.0002
Chow Sedentary Control vs. High-fat PregEx Control	8	8	0.9913	1.456	-0.465	-0.7494 to -0.1806	0.0002
Figure 4E - Wnt11
Dunn's multiple comparisons test	n1	n2	Mean Rank 1	Mean Rank 2	Mean Rank Diff.	Adjusted P Value
Chow Sedentary Control vs. Chow Sedentary Restricted	8	8	25.13	37.63	12.5	>0.9999
Chow Sedentary Control vs. Chow Exercise Control	8	8	25.13	79.75	54.63	0.001
Chow Sedentary Control vs. Restricted Exercise Control	8	8	25.13	84.75	59.63	0.0002
Chow Sedentary Control vs. Chow PregEx Control	8	8	25.13	37.5	12.38	>0.9999
Chow Sedentary Control vs. Chow PregEx Restricted	8	8	25.13	24.38	-0.75	>0.9999
Chow Sedentary Control vs. High-fat Sedentary Control	8	8	25.13	24.63	-0.5	>0.9999
Chow Sedentary Control vs. High-fat Sedentary Restricted	8	8	25.13	59.25	34.13	0.157
Chow Sedentary Control vs. High-fat Exercise Control	8	8	25.13	70.69	45.56	0.0118
Chow Sedentary Control vs. High-fat Exercise Restricted	8	8	25.13	54	28.88	0.4196
Chow Sedentary Control vs. High-fat PregEx Control	8	8	25.13	25.44	0.3125	>0.9999
Chow Sedentary Control vs. High-fat PregEx Control	8	8	25.13	58.88	33.75	0.1691

## Sheet: Supplementary Tables for Fig 5
Figure 5A - Vegfa (log10 transformed)
Dunnett's multiple comparisons test	n1	n2	Mean 1	Mean 2	Mean Diff.	95.00% CI of diff.	Adjusted P Value
Chow Sedentary Control vs. Chow Sedentary Restricted	8	8	-0.05375	0.03	0.08375	-0.3072 to 0.1397	0.917
Chow Sedentary Control vs. Chow Exercise Control	8	8	-0.05375	0.08	0.1338	-0.3572 to 0.08971	0.4942
Chow Sedentary Control vs. Restricted Exercise Control	8	8	-0.05375	0.1988	0.2525	-0.4760 to -0.02904	0.0186
Chow Sedentary Control vs. Chow PregEx Control	8	8	-0.05375	-0.45	-0.3963	0.1728 to 0.6197	<0.0001
Chow Sedentary Control vs. Chow PregEx Restricted	8	8	-0.05375	-0.3763	-0.3225	0.09904 to 0.5460	0.0011
Chow Sedentary Control vs. High-fat Sedentary Control	8	8	-0.05375	-0.2975	-0.2438	0.02029 to 0.4672	0.0253
Chow Sedentary Control vs. High-fat Sedentary Restricted	8	8	-0.05375	-0.05625	-0.0025	-0.2210 to 0.2260	>0.9999
Chow Sedentary Control vs. High-fat Exercise Control	8	8	-0.05375	-0.00375	0.05	-0.2735 to 0.1735	0.9978
Chow Sedentary Control vs. High-fat Exercise Restricted	8	8	-0.05375	-0.04	0.01375	-0.2372 to 0.2097	>0.9999
Chow Sedentary Control vs. High-fat PregEx Control	8	8	-0.05375	0.0175	0.07125	-0.2947 to 0.1522	0.9686
Chow Sedentary Control vs. High-fat PregEx Control	8	8	-0.05375	-0.18	0.1263	-0.09721 to 0.3497	0.563
Figure 5B - Flt1
Dunn's multiple comparisons test	n1	n2	Mean Rank 1	Mean Rank 2	Mean Rank Diff.	Adjusted P Value
Chow Sedentary Control vs. Chow Sedentary Restricted	8	8	4.5	57.13	52.63	0.0017
Chow Sedentary Control vs. Chow Exercise Control	8	8	4.5	54.75	50.25	0.0034
Chow Sedentary Control vs. Restricted Exercise Control	8	8	4.5	47.69	43.19	0.0212
Chow Sedentary Control vs. Chow PregEx Control	8	8	4.5	51.19	46.69	0.0088
Chow Sedentary Control vs. Chow PregEx Restricted	8	8	4.5	25.44	20.94	>0.9999
Chow Sedentary Control vs. High-fat Sedentary Control	8	8	4.5	75.25	70.75	<0.0001
Chow Sedentary Control vs. High-fat Sedentary Restricted	8	8	4.5	85.69	81.19	<0.0001
Chow Sedentary Control vs. High-fat Exercise Control	8	8	4.5	71.25	66.75	<0.0001
Chow Sedentary Control vs. High-fat Exercise Restricted	8	8	4.5	45.38	40.88	0.0367
Chow Sedentary Control vs. High-fat PregEx Control	8	8	4.5	16.88	12.38	>0.9999
Chow Sedentary Control vs. High-fat PregEx Control	8	8	4.5	46.88	42.38	0.0258
Figure 5C - Kdr
Dunn's multiple comparisons test	n1	n2	Mean Rank 1	Mean Rank 2	Mean Rank Diff.	Adjusted P Value
Chow Sedentary Control vs. Chow Sedentary Restricted	8	8	30.25	33.13	2.875	>0.9999
Chow Sedentary Control vs. Chow Exercise Control	8	8	30.25	23.5	-6.75	>0.9999
Chow Sedentary Control vs. Restricted Exercise Control	8	8	30.25	72.56	42.31	0.0262
Chow Sedentary Control vs. Chow PregEx Control	8	8	30.25	33.13	2.875	>0.9999
Chow Sedentary Control vs. Chow PregEx Restricted	8	8	30.25	16	-14.25	>0.9999
Chow Sedentary Control vs. High-fat Sedentary Control	8	8	30.25	39.19	8.938	>0.9999
Chow Sedentary Control vs. High-fat Sedentary Restricted	8	8	30.25	85.38	55.13	0.0008
Chow Sedentary Control vs. High-fat Exercise Control	8	8	30.25	65.38	35.13	0.1283
Chow Sedentary Control vs. High-fat Exercise Restricted	8	8	30.25	64.13	33.88	0.165
Chow Sedentary Control vs. High-fat PregEx Control	8	8	30.25	58	27.75	0.5095
Chow Sedentary Control vs. High-fat PregEx Control	8	8	30.25	61.38	31.13	0.2797
Figure 5D - Hif1a
Dunn's multiple comparisons test	n1	n2	Mean Rank 1	Mean Rank 2	Mean Rank Diff.	Adjusted P Value
Chow Sedentary Control vs. Chow Sedentary Restricted	8	8	64.5	34.19	-30.31	0.3245
Chow Sedentary Control vs. Chow Exercise Control	8	8	64.5	73.31	8.813	>0.9999
Chow Sedentary Control vs. Restricted Exercise Control	8	8	64.5	48.94	-15.56	>0.9999
Chow Sedentary Control vs. Chow PregEx Control	8	8	64.5	55.25	-9.25	>0.9999
Chow Sedentary Control vs. Chow PregEx Restricted	8	8	64.5	57.25	-7.25	>0.9999
Chow Sedentary Control vs. High-fat Sedentary Control	8	8	64.5	12.06	-52.44	0.0018
Chow Sedentary Control vs. High-fat Sedentary Restricted	8	8	64.5	24.88	-39.63	0.0488
Chow Sedentary Control vs. High-fat Exercise Control	8	8	64.5	44.19	-20.31	>0.9999
Chow Sedentary Control vs. High-fat Exercise Restricted	8	8	64.5	59.25	-5.25	>0.9999
Chow Sedentary Control vs. High-fat PregEx Control	8	8	64.5	48.25	-16.25	>0.9999
Chow Sedentary Control vs. High-fat PregEx Control	8	8	64.5	59.94	-4.563	>0.9999

## Sheet: Supplementary Tables for Fig 6
Figure 6A - Bax
Dunn's multiple comparisons test	n1	n2	Mean Rank 1	Mean Rank 2	Mean Rank Diff.	Adjusted P Value
Chow Sedentary Control vs. Chow Sedentary Restricted	8	8	15.06	31.88	16.81	>0.9999
Chow Sedentary Control vs. Chow Exercise Control	8	8	15.06	17.94	2.875	>0.9999
Chow Sedentary Control vs. Restricted Exercise Control	8	8	15.06	54.31	39.25	0.0531
Chow Sedentary Control vs. Chow PregEx Control	8	8	15.06	61.88	46.81	0.0085
Chow Sedentary Control vs. Chow PregEx Restricted	8	8	15.06	32.25	17.19	>0.9999
Chow Sedentary Control vs. High-fat Sedentary Control	8	8	15.06	54.25	39.19	0.0539
Chow Sedentary Control vs. High-fat Sedentary Restricted	8	8	15.06	89.5	74.44	<0.0001
Chow Sedentary Control vs. High-fat Exercise Control	8	8	15.06	75	59.94	0.0002
Chow Sedentary Control vs. High-fat Exercise Restricted	8	8	15.06	28.56	13.5	>0.9999
Chow Sedentary Control vs. High-fat PregEx Control	8	8	15.06	60.63	45.56	0.0118
Chow Sedentary Control vs. High-fat PregEx Control	8	8	15.06	60.75	45.69	0.0114
Figure 6B - Bcl
Dunnett's multiple comparisons test	n1	n2	Mean 1	Mean 2	Mean Diff.	95.00% CI of diff.	Adjusted P Value
Chow Sedentary Control vs. Chow Sedentary Restricted	8	8	1.001	1.74	0.7388	-0.5803 to 2.058	0.5733
Chow Sedentary Control vs. Chow Exercise Control	8	8	1.001	2.829	1.828	0.5085 to 3.147	0.002
Chow Sedentary Control vs. Restricted Exercise Control	8	8	1.001	2.759	1.758	0.4385 to 3.077	0.0032
Chow Sedentary Control vs. Chow PregEx Control	8	8	1.001	2.248	1.246	-0.07279 to 2.565	0.0735
Chow Sedentary Control vs. Chow PregEx Restricted	8	8	1.001	1.364	0.3625	-0.9565 to 1.682	0.9889
Chow Sedentary Control vs. High-fat Sedentary Control	8	8	1.001	3.424	2.423	1.103 to 3.742	<0.0001
Chow Sedentary Control vs. High-fat Sedentary Restricted	8	8	1.001	4.304	3.303	1.983 to 4.622	<0.0001
Chow Sedentary Control vs. High-fat Exercise Control	8	8	1.001	1.209	0.2075	-1.112 to 1.527	>0.9999
Chow Sedentary Control vs. High-fat Exercise Restricted	8	8	1.001	1.84	0.8388	-0.4803 to 2.158	0.422
Chow Sedentary Control vs. High-fat PregEx Control	8	8	1.001	2.204	1.203	-0.1165 to 2.522	0.0918
Chow Sedentary Control vs. High-fat PregEx Control	8	8	1.001	4.873	3.871	2.552 to 5.190	<0.0001
Figure 6C - Bax/Bcl (square-root transformed)
Dunnett's multiple comparisons test	n1	n2	Mean 1	Mean 2	Mean Diff.	95.00% CI of diff.	Adjusted P Value
Chow Sedentary Control vs. Chow Sedentary Restricted	8	8	0.9963	0.9075	-0.08875	-0.3079 to 0.1304	0.8759
Chow Sedentary Control vs. Chow Exercise Control	8	8	0.9963	0.6438	-0.3525	-0.5716 to -0.1334	0.0002
Chow Sedentary Control vs. Restricted Exercise Control	8	8	0.9963	0.8313	-0.165	-0.3841 to 0.05414	0.2376
Chow Sedentary Control vs. Chow PregEx Control	8	8	0.9963	0.97	-0.02625	-0.2454 to 0.1929	>0.9999
Chow Sedentary Control vs. Chow PregEx Restricted	8	8	0.9963	1.008	0.01125	-0.2079 to 0.2304	>0.9999
Chow Sedentary Control vs. High-fat Sedentary Control	8	8	0.9963	0.74	-0.2563	-0.4754 to -0.03711	0.0135
Chow Sedentary Control vs. High-fat Sedentary Restricted	8	8	0.9963	1.083	0.08625	-0.1329 to 0.3054	0.8925
Chow Sedentary Control vs. High-fat Exercise Control	8	8	0.9963	1.575	0.5788	0.3596 to 0.7979	<0.0001
Chow Sedentary Control vs. High-fat Exercise Restricted	8	8	0.9963	0.85	-0.1463	-0.3654 to 0.07289	0.3657
Chow Sedentary Control vs. High-fat PregEx Control	8	8	0.9963	0.9938	-0.0025	-0.2216 to 0.2166	>0.9999
Chow Sedentary Control vs. High-fat PregEx Control	8	8	0.9963	0.7088	-0.2875	-0.5066 to -0.06836	0.0039
Figure 6D - Casp3
Dunnett's multiple comparisons test	n1	n2	Mean 1	Mean 2	Mean Diff.	95.00% CI of diff.	Adjusted P Value
Chow Sedentary Control vs. Chow Sedentary Restricted	8	8	1.001	2.105	1.104	0.3131 to 1.894	0.0018
Chow Sedentary Control vs. Chow Exercise Control	8	8	1.001	1.723	0.7213	-0.06936 to 1.512	0.0915
Chow Sedentary Control vs. Restricted Exercise Control	8	8	1.001	1.024	0.0225	-0.7681 to 0.8131	>0.9999
Chow Sedentary Control vs. Chow PregEx Control	8	8	1.001	2.133	1.131	0.3406 to 1.922	0.0013
Chow Sedentary Control vs. Chow PregEx Restricted	8	8	1.001	2.601	1.6	0.8094 to 2.391	<0.0001
Chow Sedentary Control vs. High-fat Sedentary Control	8	8	1.001	2.431	1.43	0.6394 to 2.221	<0.0001
Chow Sedentary Control vs. High-fat Sedentary Restricted	8	8	1.001	2.635	1.634	0.8431 to 2.424	<0.0001
Chow Sedentary Control vs. High-fat Exercise Control	8	8	1.001	1.156	0.155	-0.6356 to 0.9456	0.9993
Chow Sedentary Control vs. High-fat Exercise Restricted	8	8	1.001	2.121	1.12	0.3294 to 1.911	0.0015
Chow Sedentary Control vs. High-fat PregEx Control	8	8	1.001	1.321	0.32	-0.4706 to 1.111	0.8763
Chow Sedentary Control vs. High-fat PregEx Control	8	8	1.001	1.863	0.8613	0.07064 to 1.652	0.0256
Figure 6E - Tp53
Dunn's multiple comparisons test	n1	n2	Mean Rank 1	Mean Rank 2	Mean Rank Diff.	Adjusted P Value
Chow Sedentary Control vs. Chow Sedentary Restricted	8	8	9.688	86.38	76.69	<0.0001
Chow Sedentary Control vs. Chow Exercise Control	8	8	9.688	28.94	19.25	>0.9999
Chow Sedentary Control vs. Restricted Exercise Control	8	8	9.688	70.38	60.69	0.0001
Chow Sedentary Control vs. Chow PregEx Control	8	8	9.688	39	29.31	0.3886
Chow Sedentary Control vs. Chow PregEx Restricted	8	8	9.688	10.94	1.25	>0.9999
Chow Sedentary Control vs. High-fat Sedentary Control	8	8	9.688	46	36.31	0.1004
Chow Sedentary Control vs. High-fat Sedentary Restricted	8	8	9.688	74.38	64.69	<0.0001
Chow Sedentary Control vs. High-fat Exercise Control	8	8	9.688	64.88	55.19	0.0008
Chow Sedentary Control vs. High-fat Exercise Restricted	8	8	9.688	53.5	43.81	0.0182
Chow Sedentary Control vs. High-fat PregEx Control	8	8	9.688	34.56	24.88	0.8152
Chow Sedentary Control vs. High-fat PregEx Control	8	8	9.688	63.38	53.69	0.0013
Figure 6F - Mki67
Dunnett's multiple comparisons test	n1	n2	Mean 1	Mean 2	Mean Diff.	95.00% CI of diff.	Adjusted P Value
Chow Sedentary Control vs. Chow Sedentary Restricted	7	8	1	1.581	0.5813	-0.1504 to 1.313	0.1852
Chow Sedentary Control vs. Chow Exercise Control	7	8	1	1.505	0.505	-0.2267 to 1.237	0.3199
Chow Sedentary Control vs. Restricted Exercise Control	7	8	1	1.233	0.2325	-0.4992 to 0.9642	0.965
Chow Sedentary Control vs. Chow PregEx Control	7	8	1	1.056	0.05625	-0.6754 to 0.7879	>0.9999
Chow Sedentary Control vs. Chow PregEx Restricted	7	8	1	1.734	0.7338	0.002088 to 1.465	0.049
Chow Sedentary Control vs. High-fat Sedentary Control	7	8	1	1.075	0.075	-0.6567 to 0.8067	>0.9999
Chow Sedentary Control vs. High-fat Sedentary Restricted	7	8	1	2.739	1.739	1.007 to 2.470	<0.0001
Chow Sedentary Control vs. High-fat Exercise Control	7	8	1	1.256	0.2563	-0.4754 to 0.9879	0.9368
Chow Sedentary Control vs. High-fat Exercise Restricted	7	8	1	1.534	0.5338	-0.1979 to 1.265	0.2629
Chow Sedentary Control vs. High-fat PregEx Control	7	8	1	1.094	0.09375	-0.6379 to 0.8254	>0.9999
Chow Sedentary Control vs. High-fat PregEx Control	7	8	1	3.093	2.093	1.361 to 2.824	<0.0001

## Sheet: Supplementary Tables for Fig 7
Figure 7A - Hsd11b2 (square-root transformed)
Dunnett's multiple comparisons test	n1	n2	Mean 1	Mean 2	Mean Diff.	95.00% CI of diff.	Adjusted P Value
Chow Sedentary Control vs. Chow Sedentary Restricted	8	8	0.955	1.145	0.19	-0.1452 to 0.5252	0.5592
Chow Sedentary Control vs. Chow Exercise Control	8	8	0.955	1.1	0.145	-0.1902 to 0.4802	0.831
Chow Sedentary Control vs. Restricted Exercise Control	8	8	0.955	1.314	0.3588	0.02352 to 0.6940	0.0297
Chow Sedentary Control vs. Chow PregEx Control	8	8	0.955	1.015	0.06	-0.2752 to 0.3952	0.9997
Chow Sedentary Control vs. Chow PregEx Restricted	8	8	0.955	0.8813	0.07375	-0.4090 to 0.2615	0.9981
Chow Sedentary Control vs. High-fat Sedentary Control	8	8	0.955	1.254	0.2988	-0.03648 to 0.6340	0.1049
Chow Sedentary Control vs. High-fat Sedentary Restricted	8	8	0.955	1.586	0.6313	0.2960 to 0.9665	<0.0001
Chow Sedentary Control vs. High-fat Exercise Control	8	8	0.955	1.183	0.2275	-0.1077 to 0.5627	0.3468
Chow Sedentary Control vs. High-fat Exercise Restricted	8	8	0.955	1.079	0.1238	-0.2115 to 0.4590	0.9237
Chow Sedentary Control vs. High-fat PregEx Control	8	8	0.955	0.9913	0.03625	-0.2990 to 0.3715	>0.9999
Chow Sedentary Control vs. High-fat PregEx Control	8	8	0.955	1.245	0.29	-0.04523 to 0.6252	0.1238
Figure 7B - Nr3c1 (square-root transformed)
Dunnett's multiple comparisons test	n1	n2	Mean 1	Mean 2	Mean Diff.	95.00% CI of diff.	Adjusted P Value
Chow Sedentary Control vs. Chow Sedentary Restricted	8	8	0.9975	1.55	0.5525	0.2328 to 0.8722	<0.0001
Chow Sedentary Control vs. Chow Exercise Control	8	8	0.9975	1.171	0.1738	-0.1459 to 0.4934	0.6081
Chow Sedentary Control vs. Restricted Exercise Control	8	8	0.9975	1.643	0.645	0.3253 to 0.9647	<0.0001
Chow Sedentary Control vs. Chow PregEx Control	8	8	0.9975	1.25	0.2525	-0.06717 to 0.5722	0.1937
Chow Sedentary Control vs. Chow PregEx Restricted	8	8	0.9975	1.313	0.315	-0.004670 to 0.6347	0.0555
Chow Sedentary Control vs. High-fat Sedentary Control	8	8	0.9975	1.311	0.3138	-0.005920 to 0.6334	0.057
Chow Sedentary Control vs. High-fat Sedentary Restricted	8	8	0.9975	1.818	0.82	0.5003 to 1.140	<0.0001
Chow Sedentary Control vs. High-fat Exercise Control	8	8	0.9975	1.684	0.6863	0.3666 to 1.006	<0.0001
Chow Sedentary Control vs. High-fat Exercise Restricted	8	8	0.9975	1.518	0.52	0.2003 to 0.8397	0.0002
Chow Sedentary Control vs. High-fat PregEx Control	8	8	0.9975	1.376	0.3788	0.05908 to 0.6984	0.0118
Chow Sedentary Control vs. High-fat PregEx Control	8	8	0.9975	1.474	0.4763	0.1566 to 0.7959	0.0007
Figure 7C - Nr3c2 (square-root transformed)
Dunnett's multiple comparisons test	n1	n2	Mean 1	Mean 2	Mean Diff.	95.00% CI of diff.	Adjusted P Value
Chow Sedentary Control vs. Chow Sedentary Restricted	8	8	0.9825	1.188	0.205	-0.1808 to 0.5908	0.6338
Chow Sedentary Control vs. Chow Exercise Control	8	8	0.9825	1.124	0.1413	-0.2445 to 0.5270	0.9271
Chow Sedentary Control vs. Restricted Exercise Control	8	8	0.9825	1.06	0.0775	-0.3083 to 0.4633	0.9992
Chow Sedentary Control vs. Chow PregEx Control	8	8	0.9825	0.8663	-0.1163	-0.5020 to 0.2695	0.9785
Chow Sedentary Control vs. Chow PregEx Restricted	8	8	0.9825	0.815	-0.1675	-0.5533 to 0.2183	0.8281
Chow Sedentary Control vs. High-fat Sedentary Control	8	8	0.9825	1.114	0.1313	-0.2545 to 0.5170	0.9526
Chow Sedentary Control vs. High-fat Sedentary Restricted	8	8	0.9825	1.426	0.4438	0.05799 to 0.8295	0.0157
Chow Sedentary Control vs. High-fat Exercise Control	8	8	0.9825	1.143	0.16	-0.2258 to 0.5458	0.8607
Chow Sedentary Control vs. High-fat Exercise Restricted	8	8	0.9825	0.935	-0.0475	-0.4333 to 0.3383	>0.9999
Chow Sedentary Control vs. High-fat PregEx Control	8	8	0.9825	1.415	0.4325	0.04674 to 0.8183	0.0199
Chow Sedentary Control vs. High-fat PregEx Control	8	8	0.9825	1.43	0.4475	0.06174 to 0.8333	0.0145
Figure 7D - Sgk1
Dunnett's multiple comparisons test	n1	n2	Mean 1	Mean 2	Mean Diff.	95.00% CI of diff.	Adjusted P Value
Chow Sedentary Control vs. Chow Sedentary Restricted	8	8	1	1.105	0.105	-0.6466 to 0.8566	>0.9999
Chow Sedentary Control vs. Chow Exercise Control	8	8	1	1.493	0.4925	-0.2591 to 1.244	0.3868
Chow Sedentary Control vs. Restricted Exercise Control	8	8	1	1.458	0.4575	-0.2941 to 1.209	0.474
Chow Sedentary Control vs. Chow PregEx Control	8	8	1	1.104	0.1038	-0.6479 to 0.8554	>0.9999
Chow Sedentary Control vs. Chow PregEx Restricted	8	8	1	1.188	0.1875	-0.5641 to 0.9391	0.9947
Chow Sedentary Control vs. High-fat Sedentary Control	8	8	1	1.359	0.3588	-0.3929 to 1.110	0.7465
Chow Sedentary Control vs. High-fat Sedentary Restricted	8	8	1	1.414	0.4138	-0.3379 to 1.165	0.5934
Chow Sedentary Control vs. High-fat Exercise Control	8	8	1	1.454	0.4538	-0.2979 to 1.205	0.4839
Chow Sedentary Control vs. High-fat Exercise Restricted	8	8	1	1.179	0.1788	- 0.5729 to 0.9304	0.9964
Chow Sedentary Control vs. High-fat PregEx Control	8	8	1	0.9288	-0.07125	-0.8229 to 0.6804	>0.9999
Chow Sedentary Control vs. High-fat PregEx Control	8	8	1	1.868	0.8675	0.1159 to 1.619	0.0153
Figure 7E - Scnn1a
Dunnett's multiple comparisons test	n1	n2	Mean 1	Mean 2	Mean Diff.	95.00% CI of diff.	Adjusted P Value
Chow Sedentary Control vs. Chow Sedentary Restricted	8	8	1	1.52	0.52	-0.6071 to 1.647	0.7779
Chow Sedentary Control vs. Chow Exercise Control	8	8	1	1.924	0.9238	-0.2033 to 2.051	0.1631
Chow Sedentary Control vs. Restricted Exercise Control	8	8	1	2.394	1.394	0.2667 to 2.521	0.0076
Chow Sedentary Control vs. Chow PregEx Control	8	8	1	1.54	0.54	-0.5871 to 1.667	0.7429
Chow Sedentary Control vs. Chow PregEx Restricted	8	8	1	1.298	0.2975	-0.8296 to 1.425	0.9918
Chow Sedentary Control vs. High-fat Sedentary Control	8	8	1	1.966	0.9663	-0.1608 to 2.093	0.1299
Chow Sedentary Control vs. High-fat Sedentary Restricted	8	8	1	2.315	1.315	0.1879 to 2.442	0.0138
Chow Sedentary Control vs. High-fat Exercise Control	8	8	1	3.199	2.199	1.072 to 3.326	<0.0001
Chow Sedentary Control vs. High-fat Exercise Restricted	8	8	1	2.841	1.841	0.7142 to 2.968	0.0002
Chow Sedentary Control vs. High-fat PregEx Control	8	8	1	1.811	0.8113	-0.3158 to 1.938	0.2829
Chow Sedentary Control vs. High-fat PregEx Control	8	8	1	1.896	0.8963	-0.2308 to 2.023	0.1879
Figure 7F - Hsp90aa1
Dunnett's multiple comparisons test	n1	n2	Mean 1	Mean 2	Mean Diff.	95.00% CI of diff.	Adjusted P Value
Chow Sedentary Control vs. Chow Sedentary Restricted	8	8	0.9988	1.769	0.77	-0.03717 to 1.577	0.0691
Chow Sedentary Control vs. Chow Exercise Control	8	8	0.9988	1.874	0.875	0.06783 to 1.682	0.0267
Chow Sedentary Control vs. Restricted Exercise Control	8	8	0.9988	2.001	1.003	0.1953 to 1.810	0.0073
Chow Sedentary Control vs. Chow PregEx Control	8	8	0.9988	0.8425	-0.1563	-0.9634 to 0.6509	0.9994
Chow Sedentary Control vs. Chow PregEx Restricted	8	8	0.9988	0.6275	-0.3713	-1.178 to 0.4359	0.7807
Chow Sedentary Control vs. High-fat Sedentary Control	8	8	0.9988	1.838	0.8388	0.03158 to 1.646	0.0375
Chow Sedentary Control vs. High-fat Sedentary Restricted	8	8	0.9988	2.316	1.318	0.5103 to 2.125	0.0002
Chow Sedentary Control vs. High-fat Exercise Control	8	8	0.9988	1.138	0.1388	-0.6684 to 0.9459	0.9998
Chow Sedentary Control vs. High-fat Exercise Restricted	8	8	0.9988	1.82	0.8213	0.01408 to 1.628	0.044
Chow Sedentary Control vs. High-fat PregEx Control	8	8	0.9988	1.336	0.3375	-0.4697 to 1.145	0.8553
Chow Sedentary Control vs. High-fat PregEx Control	8	8	0.9988	1.913	0.9138	0.1066 to 1.721	0.0183

## Sheet: Supplementary Tables for Fig 8
Figure 8A - Terc (square-root transformed)
Dunnett's multiple comparisons test	n1	n2	Mean 1	Mean 2	Mean Diff.	95.00% CI of diff.	Adjusted P Value
Chow Sedentary Control vs. Chow Sedentary Restricted	8	8	0.9941	1.182	0.1883	-0.08474 to 0.4612	0.3289
Chow Sedentary Control vs. Chow Exercise Control	8	8	0.9941	1.138	0.1444	-0.1286 to 0.4173	0.6394
Chow Sedentary Control vs. Restricted Exercise Control	8	8	0.9941	1.083	0.0889	-0.1841 to 0.3619	0.964
Chow Sedentary Control vs. Chow PregEx Control	8	8	0.9941	0.8151	-0.179	-0.4520 to 0.09398	0.386
Chow Sedentary Control vs. Chow PregEx Restricted	8	8	0.9941	0.7663	-0.2278	-0.5008 to 0.04518	0.1493
Chow Sedentary Control vs. High-fat Sedentary Control	8	8	0.9941	0.9105	-0.08363	-0.3566 to 0.1894	0.976
Chow Sedentary Control vs. High-fat Sedentary Restricted	8	8	0.9941	1.42	0.4261	0.1531 to 0.6991	0.0003
Chow Sedentary Control vs. High-fat Exercise Control	8	8	0.9941	1.128	0.1343	-0.1387 to 0.4073	0.7164
Chow Sedentary Control vs. High-fat Exercise Restricted	8	8	0.9941	0.9979	0.003834	-0.2692 to 0.2768	>0.9999
Chow Sedentary Control vs. High-fat PregEx Control	8	8	0.9941	0.9694	-0.02473	-0.2977 to 0.2483	>0.9999
Chow Sedentary Control vs. High-fat PregEx Control	8	8	0.9941	1.257	0.2632	-0.009796 to 0.5362	0.0644
Figure 8B - Tert (square-root transformed)
Dunnett's multiple comparisons test	n1	n2	Mean 1	Mean 2	Mean Diff.	95.00% CI of diff.	Adjusted P Value
Chow Sedentary Control vs. Chow Sedentary Restricted	8	8	-0.01875	0.2038	0.2225	0.02195 to 0.4231	0.0219
Chow Sedentary Control vs. Chow Exercise Control	8	8	-0.01875	0.1463	0.165	-0.03555 to 0.3656	0.1601
Chow Sedentary Control vs. Restricted Exercise Control	8	8	-0.01875	0.2113	0.23	0.02945 to 0.4306	0.0162
Chow Sedentary Control vs. Chow PregEx Control	8	8	-0.01875	-0.01	0.00875	-0.1918 to 0.2093	>0.9999
Chow Sedentary Control vs. Chow PregEx Restricted	8	8	-0.01875	0.00125	0.02	-0.1806 to 0.2206	>0.9999
Chow Sedentary Control vs. High-fat Sedentary Control	8	8	-0.01875	0.2038	0.2225	0.02195 to 0.4231	0.0219
Chow Sedentary Control vs. High-fat Sedentary Restricted	8	8	-0.01875	0.2875	0.3063	0.1057 to 0.5068	0.0005
Chow Sedentary Control vs. High-fat Exercise Control	8	8	-0.01875	0.0525	0.07125	-0.1293 to 0.2718	0.9387
Chow Sedentary Control vs. High-fat Exercise Restricted	8	8	-0.01875	0.2175	0.2363	0.03570 to 0.4368	0.0125
Chow Sedentary Control vs. High-fat PregEx Control	8	8	-0.01875	0.1663	0.185	-0.01555 to 0.3856	0.0855
Chow Sedentary Control vs. High-fat PregEx Control	8	8	-0.01875	0.2888	0.3075	0.1069 to 0.5081	0.0005
Figure 8C - Telomere Length
Dunnett's multiple comparisons test	n1	n2	Mean 1	Mean 2	Mean Diff.	95.00% CI of diff.	Adjusted P Value
Chow Sedentary Control vs. Chow Sedentary Restricted	8	8	1.411	1.426	0.015	-0.01375 to 0.04375	0.6553
Chow Sedentary Control vs. Chow Exercise Control	8	8	1.411	1.408	-0.00375	-0.03250 to 0.02500	>0.9999
Chow Sedentary Control vs. Restricted Exercise Control	8	8	1.411	1.425	0.01375	-0.01500 to 0.04250	0.7455
Chow Sedentary Control vs. Chow PregEx Control	8	8	1.411	1.443	0.03125	0.002502 to 0.06000	0.026
Chow Sedentary Control vs. Chow PregEx Restricted	8	8	1.411	1.44	0.02875	2.260e-006 to 0.05750	0.0499
Chow Sedentary Control vs. High-fat Sedentary Control	8	7	1.411	1.421	0.01018	-0.01958 to 0.03994	0.9515
Chow Sedentary Control vs. High-fat Sedentary Restricted	8	8	1.411	1.43	0.01875	-0.009998 to 0.04750	0.3929
Chow Sedentary Control vs. High-fat Exercise Control	8	8	1.411	1.436	0.025	-0.003748 to 0.05375	0.1204
Chow Sedentary Control vs. High-fat Exercise Restricted	8	8	1.411	1.424	0.0125	-0.01625 to 0.04125	0.8279
Chow Sedentary Control vs. High-fat PregEx Control	8	8	1.411	1.424	0.0125	-0.01625 to 0.04125	0.8279
Chow Sedentary Control vs. High-fat PregEx Control	8	8	1.411	1.44	0.02875	2.260e-006 to 0.05750	0.0499
